# Supplementary material for: Transgenic Overexpression of Myocilin Leads to Variable Ocular Anterior Segment and Retinal Alterations Associated with Extracellular Matrix Abnormalities in Adult Zebrafish
Source: Int J Mol Sci. 2022 Sep 1;23(17):9989. doi: 10.3390/ijms23179989 (PMC9456529; doi:10.3390/ijms23179989)
Supplement: Supplementary file 1 [file ijms-23-09989-s001.zip]

Archive with 1 entries (1 files):
- ijms-1869389-supplementary.pdf
